# Supplementary material for: PuWRKY31 affects ethylene production in response to sucrose signal in pear fruit
Source: Hortic Res. 2022 Aug 26;9:uhac156. doi: 10.1093/hr/uhac156 (PMC9533224; doi:10.1093/hr/uhac156)
Supplement: Web_Material_uhac156 [file web_material_uhac156.zip]

Archive with 2 entries (2 files):
- Supplemental Data Set 1.xlsx
- Supplemental Figure.docx
