# Supplementary material for: PuWRKY31 affects ethylene production in response to sucrose signal in pear fruit
Source: Hortic Res. 2022 Aug 26;9:uhac156. doi: 10.1093/hr/uhac156 (PMC9533224; doi:10.1093/hr/uhac156)
Supplement: Web_Material_uhac156 [file web_material_uhac156.zip › Supplemental Data Set 1.xlsx]

## Sheet: Sheet1
Supplemental Data Set 2. List of primers used in this study.
Primer name	Sequence (5’-3’)	Purpose
PuSWEET15-ex-F	GGCTGCTACACATGAGAACG	Gene expression and cloning
PuSWEET15-ex-R	GAAGCTCGACGGAAGCATTT
PuActin-F	TGGTGAAGGCTGGATTTG
PuActin-R	CTGTGAGCAGAACTGGGTG
PuSWEET15-full-F	ATGGCTATAGTAGCAGACA
PuSWEET15-full-R	TCACACTGCAGATGATGTTT
PuWRKY31-full-F	ATGGACAAAGGATGGGGGCTTAC
PuWRKY31-full-R	TTAATTTCCCGGGAAGCT
PuACO1-ex-F	GACATCCACCCATTCACC
PuACO1-ex-R	AAGGGTTATCTGAAGAAG
PuWRKY31-ex-F	TTCGGCTACCTCCTCAACAA
PuWRKY31-ex-R	CACCTCATCCACAACCTTCC
PuACS1a-ex-F	TGCAGCCACAGTCTTCAGCT
PuACS1a-ex-R	CGGCCAATGTTCACCACGTC
ProPuACS1a-full F	CGGTACTACCAGAGACCACC
ProPuACS1a-full-R	GCGATTCTCACTTGCAGATGA
ProPuACO1-full-F	CTTAAGAGGCGCGTAATG
ProPuACO1-full-R	AAAGTCGCCATTTCTCTTTG
ProACS1a-pBI101-F	CTTGCATGCCTGCAGGTCGACAGCACACGAGGGATTTAATTAG	Vector construction
ProACS1a-pBI101-R	GGACTGACCACCCGGGGATCCACACACACAAGCTATATAGCTG
ProPuACS1a-pAbAi--F	AAGCTTGAATTCGAGCTCGGTACCCTATTTATGAGGTATTTAAG
ProPuACS1a-pAbAi-R	ATACATACAGAGCACATGCCTCGAGTCTTGGTTCCAAAGAACACA
ProPuACO1-pAbAi-F	CGGGGTACCAGCCTTCATGCACGCGAG
ProPuACO1-pAbAi-R	CCGCTCGAGGCCGGAGACCAATTTTAGTGT
ProPuACO1-pBI101-F	AACTGCAGAGCCTTCATGCACGCGAG
ProPuACO1-pBI101-R	CGCGGATCCGCCGGAGACCAATTTTAGTGT
pRI101-PuSWEET15-AN-F	CGGAATTCGGCTGCTACACATGAGAACG
pRI101-PuSWEET15-AN-R	CCCATATGGAAGCTCGACGGAAGCATTT
pRI101-PuSWEET15-F	CGCGGATCCATGGCTATAGTAGCAGACA
pRI101-PuSWEET15-R	CGCGAGCTCTCACACTGCAGATGATGTTT
pRI101-PuWRKY31-F	GATGTCGACATGGACAAAGGATGGGGGCTTAC
pRI101-PuWRKY31-R	CGGGGTACCTTAATTTCCCGGGAAGCTG
PuWRKY31-3×FLAG-F	GATGTCGACATGGACAAAGGATGGGGGCTTAC
PuWRKY31-3×FLAG-R	CGGGGTACCTTAATTTCCCGGGAAGCTG
PuWRKY31-PRI101-AN-F	GACCCCGGGGGTACCGAGCTCATGGACAAAGGATGGGGGCTTAC
PuWRKY31-PRI101-AN-R	CGATCGGGGAAATTCGGATCCTTAATTTCCCGGGAAGCT
ProPuACS1a-S1-F	CAACCGTGGAGAAAAAGGAA	ChIP PCR assays
ProPuACS1a-S1-R	TTCTTCAATGGATGTGTTATG
ProPuACS1a-S2-F	ATGCTTTCAGTCAGCACCAA
ProPuACS1a-S2-R	GGGCTTATCTCAACTTCATTTGTT
ProPuACS1a-S3-F	GTTGAGATAAGCCCTTATTTGATTA
ProPuACS1a-S3-R	GGTGATACATCATTTGGTTTGC
ProPuACS1a-S4-F	AGCACACGAGGGATTTAATTAG
ProPuACS1a-S4-R	TTGGTCGGTTTTGGACTTGT
ProPuACS1a-S5-F	GCACATTAACGTGGAGACCA
ProPuACS1a-S5-R	AAAGCATATAGTTAGAAGTTA
ProPuACO1-S1-F	CACGGCATGTTACACTCGAC
ProPuACO1-S1-R	CCTCACAATGGGCTAGCAATA
ProPuACO1-S2-F	AGTGTAGATAATATCGTTTG
ProPuACO1-S2-R	AAAAAGGCTTTCGCATGTTG
ProPuACO1-S3-F	CGTATTTTAAGATGTTTTGAACGTG
ProPuACO1-S3-R	CACGTGAAGGGGAAAGAAAA
ProPuACO1-S4-F	CTTCATGCACGCGAGTTT
ProPuACO1-S4-R	CATAAATACATTTAAAATATA
